# Supplementary material for: Robotic transthoracic esophagectomy
Source: BMC Surg. 2015 Apr 23;15:47. doi: 10.1186/s12893-015-0024-2 (PMC4417322; doi:10.1186/s12893-015-0024-2)
Supplement: Additional file 1: — Robotic Transthoracic Esophagectomy-video. [file 12893_2015_24_MOESM1_ESM.zip]

Archive with 1 entries (1 files):
- 12893_2015_24_MOESM1_ESM.m4v
